# Supplementary material for: Household Knowledge of Antimicrobials and Antimicrobial Resistance in the Wake of an Accredited Drug Dispensing Outlet (ADDO) Program Rollout in Tanzania
Source: PLoS One. 2016 Sep 29;11(9):e0163246. doi: 10.1371/journal.pone.0163246 (PMC5042404; doi:10.1371/journal.pone.0163246)
Supplement: S2 Data — (DO) [file pone.0163246.s002.do]

*PREPARE TABLE 3: 

*Table 3a2: (Knowledge is sum of domain/question 1 and 2)Proportion of respondents by level of knowledge on antibiotics
tab region know_antb2_3grp, row chi
tab addo_density know_antb2_3grp, row chi
tab dist_addo know_antb2_3grp, row chi

*Table 3b2: Proportion of respondents by level of knowledge on antibiotics
tab region know_AMR_3grp, row chi
tab addo_density know_AMR_3grp, row chi
tab dist_addo know_AMR_3grp, row chi

*PREPARE TABLE 4: 

*Logistic regression analysis to obtain OR

logistic know_antb2_3grp age_3grp 
logistic know_antb2_3grp occup_5g 
logistic know_antb2_3grp edu_3grp 
logistic know_antb2_3grp insurance 
logistic know_antb2_3grp QuartileX2 


logistic know_AMR_3grp age_3grp 
logistic know_AMR_3grp occup_5g 
logistic know_AMR_3grp edu_3grp 
logistic know_AMR_3grp insurance 
logistic know_AMR_3grp QuartileX2

*Logistic regression analysis to obtain AOR

logistic know_antb2_3grp age_3grp occup_5g edu_3grp insurance QuartileX2 
logistic know_AMR_3grp age_3grp occup_5g edu_3grp insurance QuartileX2
